# Supplementary material for: Pre-Stroke Statin Use Is Associated with Mild Neurological Deficits at the Onset of Acute Ischemic Stroke
Source: J Cardiovasc Dev Dis. 2022 Nov 16;9(11):396. doi: 10.3390/jcdd9110396 (PMC9692373; doi:10.3390/jcdd9110396)
Supplement: Supplementary file 1 [file jcdd-09-00396-s001.zip]

Archive with 1 entries (1 files):
- jcdd-1975695-supplementary.pdf
